# Supplementary material for: Protection and Alleviated Inflammation Induced by Virus-like Particle Vaccines Containing Plasmodium berghei MSP-8, MSP-9 and RAP1
Source: Vaccines (Basel). 2022 Jan 27;10(2):203. doi: 10.3390/vaccines10020203 (PMC8875819; doi:10.3390/vaccines10020203)
Supplement: Supplementary file 1 [file vaccines-10-00203-s001.zip]

Archive with 1 entries (1 files):
- vaccines-1522827-supplementary.pdf
